# Supplementary material for: Loss of SATB2 Occurs More Frequently Than CDX2 Loss in Colorectal Carcinoma and Identifies Particularly Aggressive Cancers in High-Risk Subgroups
Source: Cancers (Basel). 2021 Dec 7;13(24):6177. doi: 10.3390/cancers13246177 (PMC8699173; doi:10.3390/cancers13246177)
Supplement: Supplementary file 1 [file cancers-13-06177-s001.zip]

Archive with 1 entries (1 files):
- cancers-1483289-supplementary.pdf
